# Supplementary material for: An Investigation of the Secretome Composition of Coriolopsis trogii Mafic-2001 and the Optimization of the Mafic-2001 Enzyme Cocktail to Enhance the Saccharification Efficacy of Chinese Distillers’ Grains
Source: Int J Mol Sci. 2025 May 14;26(10):4702. doi: 10.3390/ijms26104702 (PMC12111451; doi:10.3390/ijms26104702)
Supplement: Supplementary file 1 [file ijms-26-04702-s001.zip]

Archive with 1 entries (1 files):
- ijms-3608828-supplementary.pdf
